# Supplementary material for: Hepatoprotective Effects of Radish (Raphanus sativus L.) on Acetaminophen-Induced Liver Damage via Inhibiting Oxidative Stress and Apoptosis
Source: Nutrients. 2022 Nov 29;14(23):5082. doi: 10.3390/nu14235082 (PMC9737327; doi:10.3390/nu14235082)
Supplement: Supplementary file 1 [file nutrients-14-05082-s001.zip]

Archive with 1 entries (1 files):
- nutrients-1951956-supplementary.pdf
